# Supplementary material for: A Pot-Like Vibrational Microfluidic Rotational Motor
Source: Micromachines (Basel). 2021 Feb 11;12(2):177. doi: 10.3390/mi12020177 (PMC7918734; doi:10.3390/mi12020177)
Supplement: Supplementary file 1 [file micromachines-12-00177-s001.zip]

Archive with 7 entries (7 files):
- Code S7 - maxTorque_for_cases_1_and_2.m
- CodeS1 - Model of pot-like micromotor.rar
- Video S2 - rotation of water in both directions while changing the phase.movie.mp4
- Video S3 - rotation of free floating disc without the central pillar.movie.mp4
- Video S4 - rotation of the floating disc and axis in the bearings.movie.mp4
- Video S5 - rotation of the disc in the pot around the pillar.movie.mp4
- Video S6 - rotation of submerged disc and axis in bearings.movie.mp4
